# Supplementary material for: CO2-Responsive Plugging Gel with Sodium Dodecyl Sulfate, Polyethyleneimine, and Silica
Source: Polymers (Basel). 2025 Mar 7;17(6):706. doi: 10.3390/polym17060706 (PMC11944695; doi:10.3390/polym17060706)
Supplement: Supplementary file 1 [file polymers-17-00706-s001.zip]

Archive with 1 entries (1 files):
- polymers-3471318-supplementary.pdf
